# Supplementary material for: Comparison of Pre-Analytical FFPE Sample Preparation Methods and Their Impact on Massively Parallel Sequencing in Routine Diagnostics
Source: PLoS One. 2014 Aug 8;9(8):e104566. doi: 10.1371/journal.pone.0104566 (PMC4126727; doi:10.1371/journal.pone.0104566)
Supplement: Table S1 — Comparison of five automated DNA extraction system. (XLS) [file pone.0104566.s001.xls]

## Sheet: Tabelle10
Table S1. Comparison of five automated DNA extraction systems.
Sample	Tumour	Qiagen	Qiagen	Qiagen	Analytik Jena	Promega
	size	BioRobot® M48	QIAcube®	QIAsymphony® SP	InnuPure® C16	Maxwell® 16
1	Small	4.9	11.28	6.7	6.3	31.5	ng/µl	NanoDrop 2000c
		1.76	1.94	1.93	2.2	1.96	260/280
		3.06	4.08	1.68	1.56	16.6	ng/µl	Qubit 2.0
2	Large	15.2	95.96	93.2	45.2	155	ng/µl	NanoDrop 2000c
		1.87	1.88	1.92	2.01	1.85	260/280
		9.2	30.96	28.6	11.3	84.2	ng/µl	Qubit 2.0
3	Medium	7.3	43.2	23.2	18.6	73.6	ng/µl	NanoDrop 2000c
		1.78	1.9	1.91	2.04	1.86	260/280
		3.64	13.52	6.52	3.56	32.6	ng/µl	Qubit 2.0
4	Large	36.5	146.28	103.6	113.2	195.7	ng/µl	NanoDrop 2000c
		1.83	1.84	1.89	1.96	1.85	260/280
		16.8	37.28	25.2	21.8	80.6	ng/µl	Qubit 2.0
5	Small	1.5	4.64	6.5	4.7	9.7	ng/µl	NanoDrop 2000c
		9.2	1.94	1.94	2.55	2.22	260/280
		0.556	1.104	1.29	0.826	5.3	ng/µl	Qubit 2.0
6	Small	1.6	6.28	8.5	4.5	18.9	ng/µl	NanoDrop 2000c
		4.81	2.02	1.94	2.37	1.94	260/280
		0.372	1.04	1.58	0.628	9.16	ng/µl	Qubit 2.0
7	Small	2.8	9.12	5.8	2.2	16.3	ng/µl	NanoDrop 2000c
		2.13	1.84	1.9	2.09	1.95	260/280
		0.586	2.392	1.14	0.476	4.84	ng/µl	Qubit 2.0
8	Large	31.6	48.4	270.2	203.3	439.4	ng/µl	NanoDrop 2000c
		1.92	1.82	1.89	1.94	1.85	260/280
		14.1	14.72	85.2	56.4	120	ng/µl	Qubit 2.0
9	Large	26.7	21.64	59.6	21.8	86.7	ng/µl	NanoDrop 2000c
		1.94	1.85	1.88	2.02	1.85	260/280
		15.2	7.48	26.8	7.74	46.8	ng/µl	Qubit 2.0
10	Large	9	55.04	99.7	39.4	145.1	ng/µl	NanoDrop 2000c
		2.07	1.83	1.91	2.04	1.8	260/280
		2.42	17.6	22.4	4.2	54.4	ng/µl	Qubit 2.0
Small = < 0.5 cm, Medium = 0.5 - 1.5 cm, Large = > 1.5 cm
