# Supplementary material for: Comparison of Pre-Analytical FFPE Sample Preparation Methods and Their Impact on Massively Parallel Sequencing in Routine Diagnostics
Source: PLoS One. 2014 Aug 8;9(8):e104566. doi: 10.1371/journal.pone.0104566 (PMC4126727; doi:10.1371/journal.pone.0104566)
Supplement: Table S2 — Comparison of five DNA quantification methods. (XLS) [file pone.0104566.s002.xls]

## Sheet: Tabelle2
Table S2. Comparision of five DNA quantification methods.
Sample	Year	NanoDropTM 2000c	Qubit® 2.0	Quant-iT™ PicoGreen®	qPCR	QuantiFluorTM-ST
		spectrophotometer	fluorometer	dsDNA reagent		fluorometer
1	2013	2.5	0.42	-0.0841467	0.015424	-0.056
2	2013	2.8	2.6	2.69913	4.07294	1.432
3	2013	4.3	3.8	2.22529	2.22667	1.667
4	2013	25.7	39.2	30.5856	31.4435	27.51
5	2013	6.4	9.32	6.66288	8.69962	2.575
6	2013	52.9	61.8	39.3343	15.2643	32.21
7	2013	5.3	6.2	3.52174	1.32398	3.03
8	2013	15.3	13	10.8088	1.26497	8.875
9	2011	8.7	5.2	6.12539	5.14359	3.667
10	2011	47.6	43.4	56.9844	40.5594	52.86
11	2005	119.6	50.6	49.9563	39.5223	48.56
12	2009	10	4.92	5.99205	2.15695	4.649
13	2012	1.3	0	0.674793	0.0787503	0.07
14	2008	2.6	0.44	1.1644	0.197089	0.279
15	2012	28	19.8	32.6017	12.953	20.74
16	2010	33.9	35.6	55.1959	25.0768	31.59
